# Supplementary material for: The Impact of Ambient Air Pollution on Allergic Rhinitis Symptoms: A Prospective Follow-Up Study
Source: Toxics. 2024 Sep 11;12(9):663. doi: 10.3390/toxics12090663 (PMC11436010; doi:10.3390/toxics12090663)
Supplement: Supplementary file 1 [file toxics-12-00663-s001.zip]

Archive with 1 entries (1 files):
- toxics-3149727-supplementary.pdf
